# Supplementary material for: More than Just a Shell: Indehiscent Fruits Drive Drought-Tolerant Germination in Invasive Lepidium Species
Source: Plants (Basel). 2025 May 19;14(10):1517. doi: 10.3390/plants14101517 (PMC12115056; doi:10.3390/plants14101517)
Supplement: Supplementary file 1 [file plants-14-01517-s001.zip]

Archive with 1 entries (1 files):
- plants-3620574-supplementary.pdf
